# Supplementary material for: Mangosteen Pericarp Extract Mitigates Diquat-Induced Hepatic Oxidative Stress by NRF2/HO-1 Activation, Intestinal Barrier Integrity Restoration, and Gut Microbiota Modulation
Source: Antioxidants (Basel). 2025 Aug 25;14(9):1045. doi: 10.3390/antiox14091045 (PMC12466791; doi:10.3390/antiox14091045)
Supplement: Supplementary file 1 [file antioxidants-14-01045-s001.zip]

Archive with 1 entries (1 files):
- antioxidants-3762277-supplementary.pdf
